# Supplementary material for: Undifferentiated carcinoma of the liver with osteoclast-like giant cells: a case report and literature review
Source: Infect Agent Cancer. 2024 Apr 20;19:14. doi: 10.1186/s13027-024-00582-7 (PMC11032592; doi:10.1186/s13027-024-00582-7)
Supplement: Supplementary file 1 — Additional file 1: Table S1. Overview of patient characteristics in included studies. A review of the English-language literature published that reported cases of HCC with OGCs. Clinical and pathological information, such as gender, age, tumor size, clinical presentation, neoadjuvant therapy, underlying liver disease, location of surgery, histopathological diagnosis, cirrhosis, CD68 expression in OGCs, and clinical outcomes A total of 20 cases of HCC with OGCs were included. [file 13027_2024_582_MOESM1_ESM.xlsx]

## Sheet: Sheet1
	Table 1. Overview of patient characteristics in included studies.
	Study	Year	Sex/ Age	Clinical manifestation	Pretreatment	Hepatic disease	Cirrhosis	AFP /mg/l	Surgical procedure	size /cm	Diagnosis	CD68	Outcome
													(days)
	Munoz[19]	1980	M/87	lethargy, anorexia,	None	Alcoholic hepatitis	+	N	None	11	Undifferentiated carcinoma with OGC	NR	died(32)
				and fluid retention
	Kuwano[20]	1984	M/54	general fatigue with slight fever, night sweating, weight loss	None	Alcoholic hepatitis	+	206.3	NR	12	HCC with OGC	NR	metastasisdied(42)
	McCluggage[21]	1993	M/71	NR	NR	NR	+	NR	needle biopsy	NR	HCC with OGC	+	died(30)
	Sasaki[22]	1997	M/42	right abdominal pain	TACE	Hepatitis B	+	2.4	Segmentectomy	6.0,2.5	HCC with OGC	+	metastasis died(28)
				and high-grade fever
	Westra[23]	1998	NR	NR	NR	NR	NR	NR	NR	NR	Undifferentiated carcinoma with OGC	NR	NR
	Ikeda[24]	2003	M/76	unremarkable	TAE	Hepatitis C	+	N	Segmentectomy	NR	Sarcomatoid HCC with OGC	NR	metastasis died(150)
	Ahaouche[25]	2005	M/57	abdominal pain	NR	Alcoholic hepatitis	+	12	Wedge resection	6	Undifferentiated carcinoma with OGC	+	died(300)
	Rudloff[26]	2005	F/61	abdominal pain	None	None	NR	N	Right hemihepatectomy	10	Undifferentiated carcinoma with OGC	+	metastasis died(90)
	Bauditz[27]	2006	M/54	no clinical symptoms	None	None	NR	N	Segmentectomy	7	Undifferentiated carcinoma with OGC	+	metastasisongoing (450)
	Schildhaus[28]	2006	F/77	NR	None	NR	+	NR	None	NR	Undifferentiated carcinoma with OGC	+	autopsy
	Tanahasi[29]	2009	F/74	unremarkable	None	None	-	NR	Left lobectomy	10	HCC with OGC	+	died(110)
	Lee[30]	2014	M/64	resection of a hepatic mass	TAE	Hepatitis B	+	36.1	Segmentectomy	6	Sarcomatoid HCC with OGC	+	metastasis
	Dahm[31]	2015	M/68	a tumor of the right	None	Alcoholic hepatitis	-	NR	Segmentectomy	6	Sarcomatoid HCC with OGC	+	metastasistumor recurrence
				lobe of the liver
	Dioscorid[32]	2015	F/74	dull pain in the right upper quadrant associated with mild anemia	None	None	-	N	Segmentectomy	10	HCC with OGC	+	metastasisdied(120)
	Kamitani[33]	2020	M/64	unremarkable	None	Hepatitis B, Alcoholic hepatitis	NR	N	Segmentectomy	4.5	Undifferentiated carcinoma with OGC	NR	metastasisdied(150)
	Gielen[34]	2021	M/77	icterus, general	None	nonalcoholic steatohepatitis	+	215.5	Segmentectomy	8	HCC with OGC	+	tumor recurrence (390)
				fatigue
	Tsukimoto[35]	2022	M/60	HCC recurrence	Segmentectomy (5) for HCC; lung cancer	Hepatitis B	+	7	lateral segment	2.1	HCC with OGC	NR	alive(545)
	Deng[36]	2022	M/68	abdominal pain for half a year, high-grade fever	None	long history of alcohol abus	-	7.03	left lateral lobe, left medial lobe, right anterior lobe, and caudate lobe	NR	Undifferentiated carcinoma with OGC	NR	metastasis (150)
	Frittoli B[37]	2023	M/77	NR	left emicolectomy, without adjuvant chemotherapy	metabolic liver disease	NR	N	Segmentectomy	3.8	lymphoepithelioma‑like HCC with OGC	NR	metastasis (180)
	Present case		M/49	right abdominal pain and abdominal distension	None	Hepatitis B	+	6.2	Segmentectomy	9	Undifferentiated carcinoma with OGC	+	alive(40)
	TACE: transarterial chemoembolisation; TAE: transarterial embolisation; +: positive or present; -: negative or absent; AFP: serum level a-fetoprotein; NR: not reported; NR: not reported; NA: not applicable; N: normal range; HCC: hepatocellular carcinoma; OGC: osteoclast-like giant cells.
